# Supplementary material for: Polymeric Carbon Nitrides for Photoelectrochemical Applications: Ring Opening-Induced Degradation
Source: Nanomaterials (Basel). 2023 Mar 31;13(7):1248. doi: 10.3390/nano13071248 (PMC10097008; doi:10.3390/nano13071248)
Supplement: Supplementary file 1 [file nanomaterials-13-01248-s001.zip]

Archive with 1 entries (1 files):
- nanomaterials-2278794-supplementary.pdf
